# Supplementary material for: Design and Characterisation of pH-Responsive Photosensitiser-Loaded Nano-Transfersomes for Enhanced Photodynamic Therapy
Source: Pharmaceutics. 2022 Jan 16;14(1):210. doi: 10.3390/pharmaceutics14010210 (PMC8781809; doi:10.3390/pharmaceutics14010210)
Supplement: Supplementary file 1 [file pharmaceutics-14-00210-s001.zip]

Archive with 1 entries (1 files):
- pharmaceutics-1547648-supplementary.pdf
